# Supplementary material for: Design and Fabrication of Nanofibrous Dura Mater with Antifibrosis and Neuroprotection Effects on SH-SY5Y Cells
Source: Polymers (Basel). 2022 May 5;14(9):1882. doi: 10.3390/polym14091882 (PMC9099771; doi:10.3390/polym14091882)
Supplement: Supplementary file 1 [file polymers-14-01882-s001.zip]

Archive with 1 entries (1 files):
- polymers-1614649-supplementary.pdf
